# Supplementary material for: Discovery of Amide-Functionalized Benzimidazolium Salts as Potent α-Glucosidase Inhibitors
Source: Molecules. 2021 Aug 6;26(16):4760. doi: 10.3390/molecules26164760 (PMC8400806; doi:10.3390/molecules26164760)
Supplement: Supplementary file 1 [file molecules-26-04760-s001.zip]

Archive with 1 entries (1 files):
- molecules-1300367-supplementary.pdf
